# Supplementary material for: Autophosphorylation of the Tousled-like kinases TLK1 and TLK2 regulates recruitment to damaged chromatin via PCNA interaction
Source: Nucleic Acids Res. 2024 Dec 27;53(4):gkae1279. doi: 10.1093/nar/gkae1279 (PMC11879137; doi:10.1093/nar/gkae1279)
Supplement: gkae1279_Supplemental_Files [file gkae1279_supplemental_files.zip]

Archive with 3 entries (3 files):
- gkae1279_Supplemental_File.pdf
- Supple_Table_1.pdf
- Supple_Table_2.pdf
